# Supplementary material for: Bioaccessibility of Carotenoids and Polyphenols in Organic Butternut Squash (Cucurbita moschata): Impact of Industrial Freezing Process
Source: Foods. 2024 Jan 11;13(2):239. doi: 10.3390/foods13020239 (PMC10814222; doi:10.3390/foods13020239)
Supplement: Supplementary file 1 [file foods-13-00239-s001.zip]

Archive with 1 entries (1 files):
- foods-2789349-supplementary.pdf
